# Supplementary material for: Disordered structure of propane-1,2-diaminium dichloride
Source: Acta Crystallogr Sect E Struct Rep Online. 2011 Jan 12;67(Pt 2):o371–2. doi: 10.1107/S1600536811001036 (PMC3051629; doi:10.1107/S1600536811001036)
Supplement: Supplementary file 1 [file e-67-0o371-sup1.cif]

##############################################################################
###                                                                        ###
###        Electronic paper (Acta Crystallographica Section E)             ###
###                                                                        ###
##############################################################################
#                                                                            #
# This CIF contains the data in a paper accepted for publication in Acta     #
# Crystallographica Section E. It conforms to the requirements of Notes      #
# for Authors for Section E, and has been peer reviewed under the auspices   #
# of the IUCr Commission on Journals.                                        #
#                                                                            #
# Full details of the Crystallographic Information File format               #
# are given in the paper "The Crystallographic Information File (CIF):       #
# a New Standard Archive File for Crystallography" by S. R. Hall, F. H.      #
# Allen and I. D. Brown [Acta Cryst. (1991), A47, 655-685].                  #
#                                                                            #
# The current version of the core CIF dictionary is obtainable from          #
# ftp://ftp.iucr.org/pub/cif_core.dic. The current version number is 2.4.    #
#                                                                            #
# Software is freely available for graphical display of the structure(s) in  #
# this CIF.  For information consult the CIF home page http://www.iucr.org/  #
# cif/home.html                                                              #
#                                                                            #
# This file may be used for bona fide research purposes within the           #
# scientific community so long as proper attribution is given to the journal # 
# article from which it was obtained.                                        #
#                                                                            #
##############################################################################
                                             
data_I
_audit_creation_method     SHELXL-97
_chemical_name_systematic
;
propane-1,2-diaminium dichloride
;
_chemical_name_common     ?
_chemical_formula_moiety     'C3 H12 N2 2+, 2(Cl -)'
_chemical_formula_sum     'C3 H12 Cl2 N2'
_chemical_formula_iupac     'C3 H12 N2 2+, 2Cl -'
_chemical_formula_weight     147.05
_chemical_melting_point     ?
_symmetry_cell_setting     orthorhombic
_symmetry_space_group_name_H-M     'P n a 21'
_symmetry_space_group_name_Hall     'P 2c -2n'
loop_
    _symmetry_equiv_pos_as_xyz
    'x, y, z'
    '-x, -y, z+1/2'
    '-x+1/2, y+1/2, z+1/2'
    'x+1/2, -y+1/2, z'
_cell_length_a     10.985(3)
_cell_length_b     7.079(2)
_cell_length_c     9.698(2)
_cell_angle_alpha     90.00
_cell_angle_beta     90.00
_cell_angle_gamma     90.00
_cell_volume     754.1(3)
_cell_formula_units_Z     4
_cell_measurement_reflns_used     2191
_cell_measurement_theta_min     4.0195
_cell_measurement_theta_max     75.4563
_cell_measurement_temperature     120.0(10)
_exptl_crystal_description     block
_exptl_crystal_colour     colourless
_exptl_crystal_size_max     0.25
_exptl_crystal_size_mid     0.1
_exptl_crystal_size_min     0.05
_exptl_crystal_density_diffrn     1.295
_exptl_crystal_density_meas     ?
_exptl_crystal_density_method     'not measured'
_exptl_crystal_F_000     312
_exptl_absorpt_coefficient_mu     6.95
_exptl_absorpt_correction_type     multi-scan
_exptl_absorpt_process_details     '(CrysAlis PRO; Oxford Diffraction, 2009)'
_exptl_absorpt_correction_T_min     0.63969
_exptl_absorpt_correction_T_max     1.00000
_exptl_special_details
;
;
_diffrn_ambient_temperature     120.0(10)
_diffrn_radiation_type     CuK\a
_diffrn_radiation_wavelength     1.54178
_diffrn_radiation_source     'Enhance (Mo) X-ray Source'
_diffrn_radiation_monochromator     'graphite'
_diffrn_measurement_device_type     'Oxford Diffraction Xcalibur Eos'
_diffrn_measurement_method     \w
_diffrn_detector_area_resol_mean     16.1544
_diffrn_reflns_number     2817
_diffrn_reflns_av_R_equivalents     0.0323
_diffrn_reflns_av_sigmaI/netI     0.0230
_diffrn_reflns_theta_min     7.44
_diffrn_reflns_theta_max     75.71
_diffrn_reflns_theta_full     70.00
_diffrn_measured_fraction_theta_max     0.988
_diffrn_measured_fraction_theta_full     0.997
_diffrn_reflns_limit_h_min     -12
_diffrn_reflns_limit_h_max     13
_diffrn_reflns_limit_k_min     -8
_diffrn_reflns_limit_k_max     8
_diffrn_reflns_limit_l_min     -11
_diffrn_reflns_limit_l_max     12
_refine_special_details
;
Refinement of <i>F</i>^2^ against ALL reflections. The weighted <i>R</i>-factor
<i>wR</i> and goodness of fit <i>S</i> are based on <i>F</i>^2^, conventional
<i>R</i>-factors <i>R</i> are based on <i>F</i>, with <i>F</i> set to zero for
negative <i>F</i>^2^. The threshold expression of <i>F</i>^2^ >
\s(<i>F</i>^2^) is used only for calculating <i>R</i>-factors(gt) <i>etc</i>.
and is not relevant to the choice of reflections for refinement.
<i>R</i>-factors based on <i>F</i>^2^ are statistically about twice as large
as those based on <i>F</i>, and <i>R</i>- factors based on ALL data will be
even larger.
;
_reflns_number_total     1306
_reflns_number_gt     1265
_reflns_threshold_expression     I>2sigma(I)
_refine_ls_structure_factor_coef     Fsqd
_refine_ls_matrix_type     full
_refine_ls_R_factor_all     0.0345
_refine_ls_R_factor_gt     0.0338
_refine_ls_wR_factor_gt     0.0980
_refine_ls_wR_factor_ref     0.0984
_refine_ls_goodness_of_fit_ref     1.125
_refine_ls_restrained_S_all     1.125
_refine_ls_number_reflns     1306
_refine_ls_number_parameters     86
_refine_ls_number_restraints     1
_refine_ls_hydrogen_treatment     constr
_refine_ls_weighting_scheme     calc
_refine_ls_weighting_details
         'calc w=1/[\s^2^(Fo^2^)+(0.0669P)^2^+0.1755P] where P=(Fo^2^+2Fc^2^)/3'
_atom_sites_solution_hydrogens     geom
_atom_sites_solution_primary     direct
_atom_sites_solution_secondary     difmap
_refine_ls_shift/su_max     0.001
_refine_ls_shift/su_mean     0.000
_refine_diff_density_max     0.334
_refine_diff_density_min     -0.340
_refine_ls_extinction_method     none
_refine_ls_extinction_coef     ?
_refine_ls_abs_structure_details     'Flack (1983), 473 Friedel pairs'
_refine_ls_abs_structure_Flack     0.09(3)
loop_
    _atom_type_symbol
    _atom_type_description
    _atom_type_scat_dispersion_real
    _atom_type_scat_dispersion_imag
    _atom_type_scat_source
    'C' 'C' 0.0181 0.0091
                         'International Tables Vol C Tables 4.2.6.8 and 6.1.1.4'
    'H' 'H' 0.0000 0.0000
                         'International Tables Vol C Tables 4.2.6.8 and 6.1.1.4'
    'N' 'N' 0.0311 0.0180
                         'International Tables Vol C Tables 4.2.6.8 and 6.1.1.4'
    'Cl' 'Cl' 0.3639 0.7018
                         'International Tables Vol C Tables 4.2.6.8 and 6.1.1.4'
_computing_data_collection     'CrysAlis PRO (Oxford Diffraction, 2009)'
_computing_cell_refinement     'CrysAlis PRO (Oxford Diffraction, 2009)'
_computing_data_reduction     'CrysAlis PRO (Oxford Diffraction, 2009)'
_computing_structure_solution     'SIR92 (Altomare <i>et al.</i>, 1993)'
_computing_structure_refinement     'SHELXL97 (Sheldrick, 2008)'
_computing_molecular_graphics
;
SHELXTL (Sheldrick, 2008) and Mercury (Macrae <i>et al.</i>,
2008)
;
_computing_publication_material     'SHELXL97 (Sheldrick, 2008)'
loop_
    _atom_site_type_symbol
    _atom_site_label
    _atom_site_fract_x
    _atom_site_fract_y
    _atom_site_fract_z
    _atom_site_U_iso_or_equiv
    _atom_site_adp_type
    _atom_site_calc_flag
    _atom_site_refinement_flags
    _atom_site_occupancy
    _atom_site_disorder_assembly
    _atom_site_disorder_group
    N N1 0.2839(2) 0.7068(3) 0.5952(3) 0.0290(5) Uani d . 1 . .
    H H1A 0.2462 0.7953 0.5422 0.043 Uiso d PR 0.525(13) A 1
    H H1B 0.2269 0.6348 0.6386 0.043 Uiso d PR 0.525(13) A 1
    H H1C 0.3313 0.7653 0.6592 0.043 Uiso d PR 0.525(13) A 1
    H H1D 0.2547 0.8030 0.5424 0.043 Uiso d PR 0.475(13) A 2
    H H1E 0.2252 0.6685 0.6552 0.043 Uiso d PR 0.475(13) A 2
    H H1F 0.3501 0.7474 0.6432 0.043 Uiso d PR 0.475(13) A 2
    C C2 0.3589(9) 0.5771(12) 0.5034(11) 0.027(2) Uani d P 0.525(13) A 1
    H H2 0.4390 0.6396 0.4858 0.032 Uiso calc PR 0.525(13) A 1
    C C21 0.2954(9) 0.5541(8) 0.3682(7) 0.034(2) Uani d P 0.525(13) A 1
    H H21A 0.2133 0.5043 0.3838 0.051 Uiso calc PR 0.525(13) A 1
    H H21B 0.3412 0.4660 0.3101 0.051 Uiso calc PR 0.525(13) A 1
    H H21C 0.2899 0.6769 0.3219 0.051 Uiso calc PR 0.525(13) A 1
    C C2A 0.3142(10) 0.5396(15) 0.5026(12) 0.027(2) Uani d P 0.475(13) A 2
    H H2A 0.2358 0.4795 0.4737 0.032 Uiso calc PR 0.475(13) A 2
    C C21A 0.3753(8) 0.6147(11) 0.3760(8) 0.035(2) Uani d P 0.475(13) A 2
    H H21D 0.4024 0.5091 0.3184 0.052 Uiso calc PR 0.475(13) A 2
    H H21E 0.4458 0.6913 0.4028 0.052 Uiso calc PR 0.475(13) A 2
    H H21F 0.3178 0.6929 0.3241 0.052 Uiso calc PR 0.475(13) A 2
    C C3 0.3821(3) 0.4007(4) 0.5893(4) 0.0328(7) Uani d . 1 . .
    H H3A 0.3024 0.3566 0.6246 0.039 Uiso d PR 0.525(13) A 1
    H H3B 0.4341 0.4308 0.6697 0.039 Uiso d PR 0.525(13) A 1
    H H3C 0.4454 0.4649 0.6448 0.039 Uiso d PR 0.475(13) A 2
    H H3D 0.3222 0.3452 0.6540 0.039 Uiso d PR 0.475(13) A 2
    N N4 0.4396(2) 0.2468(3) 0.5090(3) 0.0253(5) Uani d . 1 A .
    H H4A 0.5061 0.2925 0.4640 0.038 Uiso calc R 1 . .
    H H4B 0.3854 0.2007 0.4466 0.038 Uiso calc R 1 . .
    H H4C 0.4629 0.1526 0.5672 0.038 Uiso calc R 1 . .
    Cl Cl1 0.18604(6) 0.05885(8) 0.42805(6) 0.0279(2) Uani d . 1 . .
    Cl Cl2 0.52155(6) 0.91848(8) 0.70308(9) 0.0328(2) Uani d . 1 . .
loop_
    _atom_site_aniso_label
    _atom_site_aniso_U_11
    _atom_site_aniso_U_22
    _atom_site_aniso_U_33
    _atom_site_aniso_U_12
    _atom_site_aniso_U_13
    _atom_site_aniso_U_23
    N1 0.0357(13) 0.0183(12) 0.0329(12) 0.0056(9) 0.0017(10) -0.0040(9)
    C2 0.036(5) 0.009(4) 0.035(4) 0.005(3) -0.003(4) 0.000(3)
    C21 0.053(5) 0.015(3) 0.034(4) 0.007(3) -0.014(3) 0.002(2)
    C2A 0.033(5) 0.014(5) 0.033(4) 0.004(4) 0.009(4) -0.002(3)
    C21A 0.049(5) 0.022(3) 0.033(3) 0.015(3) 0.008(3) 0.011(3)
    C3 0.0530(18) 0.0185(13) 0.0269(14) 0.0108(12) 0.0001(13) 0.0005(10)
    N4 0.0319(12) 0.0141(11) 0.0298(12) 0.0028(9) -0.0006(9) -0.0012(8)
    Cl1 0.0323(3) 0.0199(3) 0.0314(3) 0.0026(2) -0.0011(3) -0.0003(2)
    Cl2 0.0350(4) 0.0252(3) 0.0383(4) -0.0001(2) -0.0050(3) 0.0103(3)
_geom_special_details
;
All e.s.d.'s (except the e.s.d. in the dihedral angle between two l.s. planes)
are estimated using the full covariance matrix. The cell e.s.d.'s are taken
into account individually in the estimation of e.s.d.'s in distances, angles
and torsion angles; correlations between e.s.d.'s in cell parameters are only
used when they are defined by crystal symmetry. An approximate (isotropic)
treatment of cell e.s.d.'s is used for estimating e.s.d.'s involving l.s.
planes.
;
loop_
    _geom_bond_atom_site_label_1
    _geom_bond_atom_site_label_2
    _geom_bond_site_symmetry_2
    _geom_bond_distance
    _geom_bond_publ_flag
    N1 C2 . 1.522(10) ?
    N1 C2A . 1.523(10) ?
    N1 H1A . 0.9100 ?
    N1 H1B . 0.9100 ?
    N1 H1C . 0.9101 ?
    N1 H1D . 0.9101 ?
    N1 H1E . 0.9100 ?
    N1 H1F . 0.9100 ?
    C2 C21 . 1.495(13) ?
    C2 C3 . 1.523(10) ?
    C2 H2 . 1.0000 ?
    C21 H21A . 0.9800 ?
    C21 H21B . 0.9800 ?
    C21 H21C . 0.9800 ?
    C2A C3 . 1.493(12) ?
    C2A C21A . 1.496(14) ?
    C2A H2A . 1.0000 ?
    C21A H21D . 0.9800 ?
    C21A H21E . 0.9800 ?
    C21A H21F . 0.9800 ?
    C3 N4 . 1.481(4) ?
    C3 H3A . 0.9900 ?
    C3 H3B . 0.9900 ?
    C3 H3C . 0.9900 ?
    C3 H3D . 0.9899 ?
    N4 H4A . 0.9100 ?
    N4 H4B . 0.9100 ?
    N4 H4C . 0.9100 ?
loop_
    _geom_angle_atom_site_label_1
    _geom_angle_atom_site_label_2
    _geom_angle_atom_site_label_3
    _geom_angle_site_symmetry_1
    _geom_angle_site_symmetry_3
    _geom_angle
    _geom_angle_publ_flag
    C2 N1 H1A . . 109.3 ?
    C2A N1 H1A . . 107.5 ?
    C2 N1 H1B . . 107.7 ?
    C2A N1 H1B . . 89.3 ?
    H1A N1 H1B . . 109.5 ?
    C2 N1 H1C . . 111.3 ?
    C2A N1 H1C . . 129.1 ?
    H1A N1 H1C . . 109.5 ?
    H1B N1 H1C . . 109.5 ?
    C2A N1 H1D . . 109.0 ?
    C2A N1 H1E . . 107.5 ?
    H1D N1 H1E . . 109.5 ?
    C2A N1 H1F . . 111.9 ?
    H1D N1 H1F . . 109.5 ?
    H1E N1 H1F . . 109.5 ?
    C21 C2 N1 . . 109.0(7) ?
    C21 C2 C3 . . 118.0(7) ?
    N1 C2 C3 . . 105.4(7) ?
    C21 C2 H2 . . 108.0 ?
    N1 C2 H2 . . 108.0 ?
    C3 C2 H2 . . 108.0 ?
    C3 C2A C21A . . 118.2(8) ?
    C3 C2A N1 . . 106.8(7) ?
    C21A C2A N1 . . 107.8(8) ?
    C3 C2A H2A . . 107.9 ?
    C21A C2A H2A . . 107.9 ?
    N1 C2A H2A . . 107.9 ?
    C2A C21A H21D . . 109.5 ?
    C2A C21A H21E . . 109.5 ?
    H21D C21A H21E . . 109.5 ?
    C2A C21A H21F . . 109.5 ?
    H21D C21A H21F . . 109.5 ?
    H21E C21A H21F . . 109.5 ?
    N4 C3 C2A . . 113.7(5) ?
    N4 C3 C2 . . 112.8(4) ?
    N4 C3 H3A . . 109.1 ?
    C2A C3 H3A . . 87.7 ?
    C2 C3 H3A . . 107.4 ?
    N4 C3 H3B . . 109.0 ?
    C2A C3 H3B . . 126.1 ?
    C2 C3 H3B . . 110.5 ?
    H3A C3 H3B . . 107.8 ?
    N4 C3 H3C . . 108.8 ?
    C2A C3 H3C . . 110.7 ?
    N4 C3 H3D . . 109.0 ?
    C2A C3 H3D . . 106.6 ?
    H3C C3 H3D . . 107.7 ?
    C3 N4 H4A . . 109.5 ?
    C3 N4 H4B . . 109.5 ?
    H4A N4 H4B . . 109.5 ?
    C3 N4 H4C . . 109.5 ?
    H4A N4 H4C . . 109.5 ?
    H4B N4 H4C . . 109.5 ?
loop_
    _geom_torsion_atom_site_label_1
    _geom_torsion_atom_site_label_2
    _geom_torsion_atom_site_label_3
    _geom_torsion_atom_site_label_4
    _geom_torsion_site_symmetry_1
    _geom_torsion_site_symmetry_2
    _geom_torsion_site_symmetry_3
    _geom_torsion_site_symmetry_4
    _geom_torsion
    _geom_torsion_publ_flag
    C2A N1 C2 C21 . . . . 54.9(18) ?
    C2A N1 C2 C3 . . . . -72.6(19) ?
    C2 N1 C2A C3 . . . . 78.5(19) ?
    C2 N1 C2A C21A . . . . -49.4(17) ?
    C21A C2A C3 N4 . . . . -47.0(11) ?
    N1 C2A C3 N4 . . . . -168.5(4) ?
    C21A C2A C3 C2 . . . . 45.2(16) ?
    N1 C2A C3 C2 . . . . -76.3(19) ?
    C21 C2 C3 N4 . . . . 50.0(10) ?
    N1 C2 C3 N4 . . . . 172.0(4) ?
    C21 C2 C3 C2A . . . . -47.0(17) ?
    N1 C2 C3 C2A . . . . 74.9(18) ?
loop_
    _geom_hbond_atom_site_label_D
    _geom_hbond_atom_site_label_H
    _geom_hbond_atom_site_label_A
    _geom_hbond_site_symmetry_A
    _geom_hbond_distance_DH
    _geom_hbond_distance_HA
    _geom_hbond_distance_DA
    _geom_hbond_angle_DHA
    N1 H1D Cl1 1_565 0.91 2.25 3.161(3) 175
    N1 H1E Cl2 4_465 0.91 2.37 3.192(3) 151
    N1 H1F Cl2 . 0.91 2.31 3.187(3) 161
    N4 H4B Cl1 . 0.91 2.42 3.186(3) 142
    N4 H4A Cl1 4 0.91 2.27 3.136(3) 160
    N4 H4C Cl2 1_545 0.91 2.21 3.123(2) 178
_iucr_refine_instructions_details
;
TITL    ez34lt in Pna2(1)
CELL 1.54178  10.985   7.079   9.698  90.000  90.000  90.000
ZERR    4.00   0.002   0.002   0.002   0.000   0.000   0.000
LATT -1
SYMM -X,-Y, 0.50000+Z
SYMM  0.50000-X, 0.50000+Y, 0.50000+Z
SYMM  0.50000+X, 0.50000-Y,Z
SFAC    C   H   N   CL
UNIT    12  48   8   8
L.S.   4
FMAP    2
PLAN   -10
temp -153
eqiv $1 x,1+y,z
eqiv $2 -.5+x,1.5-y,z
htab n1 cl1_$1
htab n1 cl2_$2
htab n1 cl2
htab n4 cl1
eqiv $3 .5+x,.5-y,z
htab n4 cl1_$3
eqiv $4 x,-1+y,z
htab n4 cl2_$4
conf
bond $h
acta 140
WGHT    0.066900    0.175500
FVAR       0.24814   0.52473
N1    3    0.283884    0.706835    0.595210    11.00000    0.03568    0.01827 =
         0.03290   -0.00404    0.00171    0.00558
AFIX   3
PART   1
H1A   2    0.246154    0.795265    0.542180    21.00000   -1.50000
H1B   2    0.226934    0.634825    0.638570    21.00000   -1.50000
H1C   2    0.331324    0.765325    0.659210    21.00000   -1.50000
PART   2
H1D   2    0.254694    0.802955    0.542390   -21.00000   -1.50000
H1E   2    0.225184    0.668495    0.655220   -21.00000   -1.50000
H1F   2    0.350084    0.747445    0.643210   -21.00000   -1.50000
AFIX   0
PART   1
C2    1    0.358904    0.577068    0.503408    21.00000    0.03590    0.00946 =
         0.03467   -0.00037   -0.00325    0.00468
AFIX  13
H2    2    0.439040    0.639597    0.485802    21.00000   -1.20000
AFIX   0
C21   1    0.295364    0.554092    0.368159    21.00000    0.05346    0.01498 =
         0.03381    0.00202   -0.01409    0.00726
AFIX 137
H21A  2    0.213259    0.504342    0.383768    21.00000   -1.50000
H21B  2    0.341249    0.465959    0.310094    21.00000   -1.50000
H21C  2    0.289922    0.676909    0.321938    21.00000   -1.50000
AFIX   0
PART   2
C2A   1    0.314204    0.539591    0.502599   -21.00000    0.03281    0.01398 =
         0.03310   -0.00188    0.00863    0.00399
AFIX  13
H2A   2    0.235847    0.479544    0.473721   -21.00000   -1.20000
AFIX   0
C21A  1    0.375306    0.614687    0.376048   -21.00000    0.04911    0.02216 =
         0.03329    0.01056    0.00848    0.01487
AFIX 137
H21D  2    0.402413    0.509077    0.318378   -21.00000   -1.50000
H21E  2    0.445761    0.691270    0.402836   -21.00000   -1.50000
H21F  2    0.317757    0.692894    0.324054   -21.00000   -1.50000
AFIX   0
PART   0
C3    1    0.382059    0.400652    0.589310    11.00000    0.05300    0.01854 =
         0.02688    0.00055    0.00015    0.01077
AFIX   3
PART   1
H3A   2    0.302389    0.356622    0.624591    21.00000   -1.20000
H3B   2    0.434079    0.430792    0.669722    21.00000   -1.20000
PART   2
H3C   2    0.445419    0.464872    0.644752   -21.00000   -1.20000
H3D   2    0.322209    0.345232    0.654022   -21.00000   -1.20000
AFIX   0
PART   0
N4    3    0.439649    0.246793    0.509033    11.00000    0.03189    0.01413 =
         0.02977   -0.00120   -0.00063    0.00276
AFIX 137
H4A   2    0.506060    0.292531    0.463962    11.00000   -1.50000
H4B   2    0.385372    0.200725    0.446629    11.00000   -1.50000
H4C   2    0.462907    0.152567    0.567172    11.00000   -1.50000
AFIX   0
CL1   4    0.186043    0.058849    0.428051    11.00000    0.03230    0.01995 =
         0.03136   -0.00027   -0.00108    0.00265
CL2   4    0.521551    0.918478    0.703081    11.00000    0.03502    0.02520 =
         0.03827    0.01030   -0.00504   -0.00008
HKLF      4
REM     ez34lt in Pna2(1)
REM R1 =  0.0338 for   1265 Fo > 4sig(Fo)  and  0.0345 for all   1306 data
REM     86 parameters refined using      1 restraints
END
WGHT      0.0670      0.1748
REM Highest difference peak  0.334,  deepest hole -0.340,  1-sigma level  0.067
Q1    1   0.5247 -0.0974  0.5896  11.00000  0.05    0.33
Q2    1   0.5173 -0.0768  0.8166  11.00000  0.05    0.33
Q3    1   0.1916  1.0660  0.5392  11.00000  0.05    0.31
Q4    1   0.3055  0.5808  0.8174  11.00000  0.05    0.30
Q5    1   0.5207  0.0096  0.7683  11.00000  0.05    0.26
Q6    1   0.3847  0.4876  0.5390  11.00000  0.05    0.24
Q7    1   0.5527  0.0872  0.6598  11.00000  0.05    0.23
Q8    1   0.3773  0.3988  0.7069  11.00000  0.05    0.23
Q9    1   0.2155  0.9025  0.4646  11.00000  0.05    0.22
Q10   1   0.2602  1.0239  0.4251  11.00000  0.05    0.20
;
data_global
_journal_date_recd_electronic     2011-01-05
_journal_date_accepted     2011-01-07
_journal_name_full     'Acta Crystallographica, Section E'
_journal_year     2011
_journal_volume     67
_journal_issue      2
_journal_page_first     o371
_journal_page_last     o372
_journal_paper_category     QO
_journal_coeditor_code     CV5036
_publ_contact_author
;
Maciej Kubicki
Faculty of Chemistry
Adam Mickiewicz University
Grunwaldzka 6
60-780 Pozna\'n
Poland
;
_publ_contact_author_email     mkubicki@amu.edu.pl
_publ_section_title
;
Disordered structure of propane-1,2-diaminium dichloride
;
loop_
    _publ_author_name
    _publ_author_address
    'Pospieszna-Markiewicz, Izabela'
;
Department of Chemistry
Adam Mickiewicz University
Grunwaldzka 6
60-780 Pozna\'n
Poland
;
    'Zielaskiewicz, Ewa'
;
Department of Chemistry
Adam Mickiewicz University
Grunwaldzka 6
60-780 Pozna\'n
Poland
;
    'Radecka-Paryzek, Wanda'
;
Department of Chemistry
Adam Mickiewicz University
Grunwaldzka 6
60-780 Pozna\'n
Poland
;
    'Kubicki, Maciej'
;
Department of Chemistry
Adam Mickiewicz University
Grunwaldzka 6
60-780 Pozna\'n
Poland
;
