# Supplementary material for: Disordered structure of propane-1,2-diaminium dichloride
Source: Acta Crystallogr Sect E Struct Rep Online. 2011 Jan 12;67(Pt 2):o371–2. doi: 10.1107/S1600536811001036 (PMC3051629; doi:10.1107/S1600536811001036)
Supplement: Supplementary file 2 [file e-67-0o371-Isup2.hkl]

#
# h,k,l, Fc-squared, Fo-squared, sigma(Fo-squared) and status flag
#
data_I
_shelx_title '    ez34lt in Pna2(1)'
_shelx_refln_list_code          4
_shelx_F_calc_maximum      121.94
_exptl_crystal_F_000       312.00
_reflns_d_resolution_high  0.7955
 
loop_
 _symmetry_equiv_pos_as_xyz
 'x, y, z'
 '-x, -y, z+1/2'
 '-x+1/2, y+1/2, z+1/2'
 'x+1/2, -y+1/2, z'
 
_cell_length_a    10.9850
_cell_length_b     7.0790
_cell_length_c     9.6980
_cell_angle_alpha  90.000
_cell_angle_beta   90.000
_cell_angle_gamma  90.000
 
_shelx_F_squared_multiplier     1.000
 
loop_
 _refln_index_h
 _refln_index_k
 _refln_index_l
 _refln_F_squared_calc
 _refln_F_squared_meas
 _refln_F_squared_sigma
 _refln_observed_status
   2   0 -11      118.62      117.91      3.09 o
   4   0 -11       54.28       39.63      2.11 o
   3   1 -11       63.04       50.67      2.44 o
   4   1 -11       36.47       27.45      1.95 o
   5   1 -11       73.30       68.70      2.11 o
   1   2 -11      159.44      184.33      2.60 o
   2   2 -11       89.82       95.77     10.46 o
   3   2 -11        2.36        3.02      0.90 o
   4   2 -11       16.95       15.64      2.11 o
   5   2 -11      123.70      112.02      9.83 o
   0   3 -11       14.12       21.76      1.62 o
   1   3 -11       34.64       42.08      1.32 o
   2   3 -11      360.62      406.72      3.57 o
   3   3 -11       12.71       15.05      0.89 o
   0   0 -10      744.65      807.01      8.61 o
   2   0 -10      191.18      190.02      5.36 o
   4   0 -10       81.48       72.43      3.57 o
   6   0 -10      131.35      124.08      3.25 o
   1   1 -10       80.41       91.40      4.30 o
   2   1 -10       18.47       21.59      2.01 o
   3   1 -10      298.05      314.10      6.01 o
   4   1 -10       96.45       99.25     17.05 o
   5   1 -10      188.86      181.73      4.22 o
   6   1 -10        7.79        4.39      1.79 o
   7   1 -10       33.12       34.27      1.62 o
   1   2 -10       75.25       81.53      3.57 o
   2   2 -10       86.03       89.49      3.74 o
   3   2 -10        7.88       10.77      2.27 o
   4   2 -10        6.51        6.98      2.27 o
   5   2 -10       74.87       74.55      3.09 o
   6   2 -10      116.51      101.59      3.65 o
   7   2 -10       80.08       69.67      1.79 o
   1   3 -10        4.51        6.68      2.44 o
   2   3 -10      137.15      160.68     17.33 o
   3   3 -10       71.95       89.40      2.60 o
   4   3 -10       78.21       90.68      4.06 o
   5   3 -10        5.90        6.82      0.65 o
   6   3 -10       82.85       89.16      6.50 o
   0   4 -10       58.05       77.31      2.76 o
   1   4 -10      149.25      188.10      2.22 o
   2   4 -10       30.66       35.00      1.07 o
   3   4 -10       34.47       39.27      0.93 o
   4   4 -10        5.68        6.22      2.19 o
   2   0  -9      388.05      424.70      7.96 o
   4   0  -9      822.92      778.42     10.56 o
   6   0  -9       27.52       26.32      2.60 o
   8   0  -9      162.71      159.81      2.27 o
   0   1  -9      342.89      385.36     17.54 o
   1   1  -9      631.95      646.38      9.26 o
   2   1  -9       31.04       30.26      3.65 o
   3   1  -9        2.18        0.81      1.95 o
   4   1  -9       90.24      101.51      4.39 o
   5   1  -9       11.92       10.29      1.12 o
   6   1  -9       64.19       65.25      1.54 o
   7   1  -9      303.81      270.11      3.90 o
   8   1  -9       22.20       22.57      1.14 o
   9   1  -9        2.39        2.60      0.49 o
   1   2  -9      101.83      133.34      4.22 o
   2   2  -9       73.53       82.67      3.90 o
   3   2  -9      559.83      658.73      8.93 o
   5   2  -9       23.03       22.06      1.54 o
   6   2  -9        7.64        7.56      1.00 o
   7   2  -9      119.72      113.04      3.25 o
   8   2  -9        7.88        7.31      0.81 o
   0   3  -9      799.31      876.35      7.80 o
   2   3  -9       16.24       10.39      1.62 o
   3   3  -9        5.75        5.82      1.25 o
   4   3  -9      138.79      148.12      3.25 o
   5   3  -9        5.96        5.52      1.30 o
   6   3  -9      337.66      345.34      2.86 o
   7   3  -9       58.30       58.68      3.17 o
   1   4  -9       46.91       55.64      4.61 o
   2   4  -9        3.81        7.13      0.95 o
   3   4  -9      544.71      594.46     13.67 o
   4   4  -9        2.00        2.83      0.83 o
   5   4  -9       20.28       23.45      1.01 o
   6   4  -9       74.38       79.41      1.08 o
   0   5  -9      510.65      569.24      6.33 o
   1   5  -9       24.93       27.01      1.37 o
   2   5  -9       30.67       35.52      1.15 o
   3   5  -9       62.20       65.65      3.25 o
   4   5  -9       35.07       38.16      0.97 o
   5   5  -9        6.94        5.52      1.14 o
   0   0  -8      513.64      588.40      8.28 o
   2   0  -8      199.40      193.92      5.52 o
   4   0  -8      243.86      237.60      6.17 o
   6   0  -8      326.33      302.21      3.63 o
   8   0  -8      245.76      239.61      2.69 o
  10   0  -8       62.59       61.72      1.30 o
   1   1  -8      239.63      230.94      6.01 o
   2   1  -8       12.73        9.26      2.76 o
   3   1  -8      433.01      432.49      8.28 o
   4   1  -8       16.78       16.96      1.46 o
   5   1  -8      288.72      242.83      6.01 o
   6   1  -8       17.39       16.11      1.50 o
   7   1  -8       78.98       77.06      1.69 o
   8   1  -8       44.44       48.31      1.95 o
   9   1  -8       45.16       44.54      1.30 o
  10   1  -8       76.26       78.77      1.46 o
   0   2  -8      390.04      458.15      7.15 o
   2   2  -8      327.06      346.09      6.98 o
   3   2  -8        0.18        1.26      1.46 o
   4   2  -8       26.39       26.98      1.77 o
   5   2  -8      135.51      146.98      3.57 o
   6   2  -8       44.80       49.04      1.83 o
   7   2  -8      269.19      295.26      4.22 o
   8   2  -8      128.47      136.26      2.60 o
   9   2  -8       48.79       51.16      1.46 o
   1   3  -8       50.61       48.72      2.27 o
   2   3  -8      254.26      272.85      5.36 o
   3   3  -8       37.10       39.63      2.60 o
   4   3  -8      445.20      457.69     16.81 o
   5   3  -8       62.60       64.80      2.76 o
   6   3  -8      122.68      131.39      3.25 o
   7   3  -8        3.04        4.00      0.90 o
   8   3  -8       70.98       77.63      1.79 o
   9   3  -8        2.20        2.56      0.42 o
   0   4  -8      133.98      157.86      3.74 o
   1   4  -8      261.15      291.12      3.85 o
   2   4  -8      134.27      144.10      6.27 o
   3   4  -8       64.38       66.56      2.17 o
   4   4  -8       64.64       68.95      1.57 o
   5   4  -8       64.92       72.56      1.95 o
   6   4  -8        2.84        4.67      0.74 o
   7   4  -8      230.03      221.48     17.13 o
   8   4  -8        4.07        9.91      0.65 o
   1   5  -8      133.24      151.53      4.71 o
   2   5  -8       93.89      108.96      2.02 o
   3   5  -8      125.67      148.45      3.82 o
   4   5  -8       71.15       77.24      1.89 o
   5   5  -8      136.20      147.14      2.92 o
   6   5  -8       56.35       50.98      1.87 o
   0   6  -8      143.39      135.12      2.76 o
   1   6  -8       38.55       36.87      1.79 o
   2   6  -8       98.54       98.26      2.44 o
   3   6  -8        2.95        1.79      0.97 o
   4   6  -8       83.32       85.43      1.79 o
   4   0  -7      150.50      122.78      2.92 o
   6   0  -7      838.74      755.95     17.38 o
   8   0  -7      242.85      222.60     23.22 o
  10   0  -7       94.44       96.31      2.11 o
   2   1  -7      420.23      429.08      7.47 o
   3   1  -7      282.48      300.94      6.50 o
   4   1  -7      192.36      192.94      5.52 o
   5   1  -7      395.76      344.63      4.21 o
   6   1  -7       44.64       43.48      1.95 o
   7   1  -7      141.68      138.17      7.10 o
   8   1  -7       49.94       46.10      1.12 o
   9   1  -7      467.83      484.47      3.45 o
  10   1  -7       11.11       10.39      0.66 o
  11   1  -7       25.69       26.80      0.81 o
   1   2  -7      812.83      817.24      9.91 o
   2   2  -7      243.72      229.00      5.85 o
   3   2  -7      149.82      150.43      5.77 o
   4   2  -7      562.95      549.60      8.45 o
   5   2  -7      535.24      493.08      6.17 o
   6   2  -7      227.12      240.42      3.58 o
   7   2  -7       38.91       36.43      1.21 o
   8   2  -7       55.14       55.71      1.57 o
   9   2  -7        0.17        0.30      0.90 o
  10   2  -7        0.17       -0.09      1.30 o
   4   3  -7      350.88      357.02      4.12 o
   5   3  -7       25.74       23.22      2.44 o
   6   3  -7        4.34        5.20      1.79 o
   7   3  -7       44.93       50.31      1.96 o
   8   3  -7      413.69      391.57      7.31 o
   9   3  -7       52.68       54.23      2.84 o
  10   3  -7        8.96        8.61      0.65 o
   1   4  -7      787.98      825.80      7.80 o
   2   4  -7       32.95       34.01      2.06 o
   3   4  -7      267.71      282.77      4.06 o
   4   4  -7       46.04       46.01      1.42 o
   5   4  -7      782.47      815.94     11.86 o
   6   4  -7       11.68       11.30      1.38 o
   7   4  -7       17.81       18.42      1.95 o
   8   4  -7       28.36       26.80      1.95 o
   9   4  -7        8.54        7.16      0.57 o
   0   5  -7       60.08       63.33      2.22 o
   1   5  -7       43.59       45.17      1.45 o
   2   5  -7      683.68      717.80     10.29 o
   3   5  -7       52.91       52.95      1.72 o
   4   5  -7       86.25       84.76      1.74 o
   5   5  -7       94.77      100.18      2.49 o
   6   5  -7       95.62       96.12      4.47 o
   7   5  -7       40.20       39.39      1.09 o
   8   5  -7      163.93      140.48      1.62 o
   1   6  -7       52.35       57.01      2.92 o
   3   6  -7      127.15      140.65      3.41 o
   4   6  -7       10.49        9.09      1.46 o
   5   6  -7      185.37      181.57      2.92 o
   6   6  -7      195.16      191.64      2.27 o
   1   7  -7      102.11       95.66      2.27 o
   2   7  -7       11.69       11.21      1.14 o
   3   7  -7       59.85       48.40      1.46 o
   6   0  -6      149.63      138.33      2.61 o
   8   0  -6      233.43      224.94      4.06 o
  10   0  -6      199.18      204.47      3.25 o
   5   1  -6      738.24      686.09      6.14 o
   6   1  -6      593.35      501.55     25.39 o
   7   1  -6       78.68       69.54      2.38 o
   8   1  -6       35.55       34.42      2.72 o
   9   1  -6        6.75        7.74      1.56 o
  10   1  -6       16.07       17.99      0.97 o
  11   1  -6       82.94       83.10      1.50 o
   4   2  -6      179.47      153.48      4.87 o
   5   2  -6      104.89       98.55      2.86 o
   6   2  -6       55.58       47.98      1.45 o
   7   2  -6      113.08      103.39      1.54 o
   8   2  -6      250.05      248.48      3.33 o
   9   2  -6      391.16      400.58      5.20 o
  10   2  -6        9.36        9.02      1.30 o
  11   2  -6       70.69       69.91      2.35 o
   2   3  -6       12.52       13.97      2.44 o
   3   3  -6       26.53       25.34      2.76 o
   4   3  -6      289.75      282.63      8.61 o
   5   3  -6        9.65        7.57      1.04 o
   6   3  -6      366.20      330.72      3.43 o
   7   3  -6        6.27        7.80      0.98 o
   8   3  -6      237.72      246.20      2.65 o
   9   3  -6       34.04       34.18      1.10 o
  10   3  -6       69.53       65.18      2.44 o
  11   3  -6       29.12       24.69      1.14 o
   0   4  -6       91.57      100.53      3.41 o
   1   4  -6       67.71       70.04      2.06 o
   3   4  -6      109.67      117.26      4.06 o
   4   4  -6       80.62       83.14      2.79 o
   5   4  -6      211.04      246.31      5.77 o
   6   4  -6       84.60       82.78      2.42 o
   7   4  -6      169.54      159.42      1.99 o
   8   4  -6       24.60       25.58      1.03 o
   9   4  -6      327.92      310.99      2.10 o
  10   4  -6        7.74        6.50      0.97 o
   1   5  -6      261.13      277.20      2.75 o
   2   5  -6      253.12      263.61      3.37 o
   3   5  -6      175.06      174.44      2.53 o
   4   5  -6       89.03       81.27      2.22 o
   5   5  -6       94.34       97.33      2.13 o
   6   5  -6      259.04      258.19      3.46 o
   7   5  -6       52.95       53.26      2.19 o
   8   5  -6       47.17       48.22      2.11 o
   9   5  -6        2.88        3.09      0.81 o
   0   6  -6      229.46      227.37      5.36 o
   1   6  -6      262.55      283.40     14.29 o
   2   6  -6      465.02      471.31      6.50 o
   3   6  -6       23.76       30.53      1.95 o
   4   6  -6      168.33      176.21      3.57 o
   5   6  -6       19.57       20.25      1.20 o
   6   6  -6       52.94       52.95      1.02 o
   7   6  -6       58.82       41.90      1.14 o
   3   7  -6      122.03      125.38      2.76 o
   4   7  -6      143.44      134.80      2.44 o
   8   0  -5       39.21       38.17      1.95 o
  10   0  -5      993.43      990.53      7.31 o
   6   1  -5      409.07      357.18     15.92 o
   7   1  -5     1315.84     1111.01     24.51 o
   8   1  -5       46.44       42.47      1.74 o
   9   1  -5      111.95      115.66      8.99 o
  10   1  -5       43.64       44.68      3.31 o
  11   1  -5      112.48      120.29      1.66 o
  12   1  -5        3.69        4.87      2.27 o
   6   2  -5       24.35       20.48      1.11 o
   7   2  -5       87.30       76.06      2.82 o
   8   2  -5       89.75       85.05      1.53 o
   9   2  -5      106.15      102.15      2.83 o
  10   2  -5      128.70      126.84      2.60 o
  11   2  -5       47.81       47.91      3.74 o
  12   2  -5       42.75       40.93      2.27 o
   4   3  -5      278.35      300.62      5.68 o
   5   3  -5       11.89       11.50      1.02 o
   6   3  -5      574.25      520.56      4.24 o
   7   3  -5      113.77      103.14      2.10 o
   8   3  -5      198.65      192.71      2.57 o
   9   3  -5       35.83       35.34      1.16 o
  10   3  -5       78.47       78.28      1.72 o
  11   3  -5        9.94       11.21      2.27 o
   1   4  -5      101.97       99.30      1.88 o
   2   4  -5      202.56      184.39      5.36 o
   3   4  -5     2177.29     2167.21     26.55 o
   4   4  -5      141.05      129.63      4.20 o
   5   4  -5      179.80      175.14      6.00 o
   6   4  -5       38.13       36.21      1.92 o
   7   4  -5      206.44      210.07      3.39 o
   8   4  -5       62.65       61.40      1.53 o
   9   4  -5       69.11       67.66      1.30 o
  10   4  -5       20.53       22.46      0.88 o
   0   5  -5      909.06      924.10      8.77 o
   1   5  -5      106.09      106.31      1.71 o
   2   5  -5      137.03      129.64      2.06 o
   3   5  -5        4.51        5.10      1.11 o
   4   5  -5       26.36       28.70      1.72 o
   5   5  -5      169.96      165.75      3.12 o
   6   5  -5      518.44      506.93      5.16 o
   7   5  -5      214.94      228.56      4.02 o
   8   5  -5       81.35       87.38      5.68 o
   9   5  -5       39.21       38.62      1.22 o
   1   6  -5       12.73       17.53      2.52 o
   2   6  -5      103.09       94.06      2.34 o
   3   6  -5      278.02      285.35      5.20 o
   4   6  -5      183.00      195.38      4.55 o
   5   6  -5       96.91      106.17      2.40 o
   6   6  -5       30.11       33.26      1.40 o
   7   6  -5       26.13       27.89      1.87 o
   8   6  -5       56.50       54.86      3.98 o
   3   7  -5       40.72       38.17      1.95 o
   4   7  -5       20.86       20.19      1.03 o
   5   7  -5       11.96       12.99      1.30 o
   6   7  -5       20.72       17.92      0.97 o
   8   0  -4      152.52      139.35      3.25 o
  10   0  -4      208.24      200.09      8.93 o
  12   0  -4       26.63       23.71      4.71 o
   7   1  -4      326.48      290.85     12.35 o
   8   1  -4       20.86       19.52      0.96 o
   9   1  -4      253.39      244.16      3.23 o
  10   1  -4      162.54      161.11      3.09 o
  11   1  -4      151.28      168.18      3.12 o
  12   1  -4        0.98        1.22      2.70 o
   7   2  -4      588.08      527.30      7.57 o
   8   2  -4      266.90      256.36      4.36 o
   9   2  -4       87.89       82.29      3.05 o
  10   2  -4       64.00       63.54      1.92 o
  11   2  -4      191.39      188.23      8.45 o
  12   2  -4        0.28       -0.44      1.87 o
   6   3  -4       36.68       35.28      2.17 o
   7   3  -4       22.75       23.39      1.30 o
   8   3  -4      344.88      301.39      5.28 o
   9   3  -4        6.87        6.93      0.84 o
  10   3  -4      332.96      362.63      6.33 o
  11   3  -4       18.80       22.65      3.90 o
  12   3  -4       84.50       93.87      2.76 o
   4   4  -4      253.28      223.95      6.09 o
   5   4  -4       35.86       29.39      2.81 o
   6   4  -4       38.03       35.40      1.95 o
   7   4  -4      778.87      796.98     39.65 o
   8   4  -4        8.72        8.87      0.93 o
   9   4  -4       87.51       84.36      3.42 o
  10   4  -4        8.55        9.95      1.06 o
  11   4  -4      197.96      191.15      2.76 o
   1   5  -4      403.70      378.71      5.33 o
   2   5  -4      236.06      235.95      6.87 o
   3   5  -4      510.75      488.63     17.09 o
   4   5  -4      532.31      546.96     17.22 o
   5   5  -4        1.33        3.70      1.31 o
   6   5  -4      228.44      231.45      6.85 o
   7   5  -4      220.58      232.56      5.32 o
   8   5  -4       27.75       25.05      1.22 o
   9   5  -4       15.28       15.65      0.98 o
  10   5  -4      214.39      221.06      1.94 o
   4   6  -4      331.91      344.47      6.33 o
   5   6  -4       35.56       35.07      2.34 o
   6   6  -4      302.68      308.10     12.74 o
   7   6  -4      146.42      162.60      3.18 o
   8   6  -4       12.86       12.83      1.95 o
   9   6  -4       74.67       65.31      0.97 o
   2   7  -4       17.15       20.30      2.11 o
   3   7  -4      470.27      488.52      6.17 o
   4   7  -4       68.18       69.02      2.60 o
   5   7  -4      122.10      117.10      2.92 o
   6   7  -4       84.36       90.14      2.27 o
   7   7  -4       73.63       60.79      0.97 o
   4   0  -3     2475.70     2573.68     20.46 o
   8   0  -3      482.23      437.07      7.71 o
  10   0  -3      110.65      104.75      2.60 o
  12   0  -3      344.07      309.39      9.91 o
   5   1  -3     1004.59      963.08     16.73 o
   6   1  -3        9.77        7.96      3.57 o
   8   1  -3      172.01      168.31      4.08 o
   9   1  -3      690.40      667.85      4.41 o
  10   1  -3       21.81       21.33      1.48 o
  11   1  -3      142.65      157.96      8.28 o
  12   1  -3        3.23        5.27      3.39 o
  13   1  -3       46.94       52.71      2.78 o
   1   2  -3     1513.15     1245.45     78.69 o
   7   2  -3      158.22      143.37      7.24 o
   8   2  -3      202.62      193.17      4.85 o
   9   2  -3       23.08       23.30      1.44 o
  10   2  -3      140.02      140.29      2.76 o
  11   2  -3       99.96      103.29      7.96 o
  12   2  -3      256.76      276.91      6.66 o
   1   3  -3       47.46       49.70      2.96 o
   2   3  -3     1236.74     1179.89     24.85 o
   3   3  -3        9.37        9.09      5.03 o
   6   3  -3      376.09      345.89     14.71 o
   7   3  -3       99.80       93.73      5.05 o
   8   3  -3      886.03      828.51     15.10 o
   9   3  -3       46.60       39.89      1.96 o
  10   3  -3       62.05       69.85      4.72 o
  11   3  -3        2.89        2.94      1.80 o
  12   3  -3       19.78       17.23      4.06 o
   1   4  -3      983.25      931.41     21.93 o
   2   4  -3       16.29       17.05      5.68 o
   3   4  -3      348.97      350.48     17.22 o
   5   4  -3      922.41      829.90      9.19 o
   6   4  -3       19.14       19.23      2.37 o
   7   4  -3      136.59      122.60      3.52 o
   8   4  -3       49.20       50.22      4.01 o
   9   4  -3      111.70      110.62      6.92 o
  10   4  -3       81.33       81.76      5.34 o
  11   4  -3      224.78      244.49      8.83 o
   0   5  -3      628.25      620.17     19.81 o
   1   5  -3        3.35        4.01      0.98 o
   2   5  -3      871.99      830.43     10.08 o
   3   5  -3       49.16       51.57      2.04 o
   4   5  -3      205.07      191.04      5.84 o
   5   5  -3      183.44      179.77      4.74 o
   6   5  -3      124.41      117.02      1.85 o
   7   5  -3      127.88      123.32      7.48 o
   8   5  -3      317.91      339.31     11.71 o
   9   5  -3      119.45      119.84      2.87 o
  10   5  -3       43.16       44.53      1.06 o
   1   6  -3      198.02      185.31      4.55 o
   3   6  -3      363.43      370.58      5.68 o
   4   6  -3      247.92      268.39      4.99 o
   5   6  -3      266.17      283.28      5.07 o
   6   6  -3      239.01      252.71      5.36 o
   7   6  -3       17.13       16.24      2.35 o
   8   6  -3      154.30      166.99      4.58 o
   9   6  -3        2.35        1.90      0.51 o
   2   7  -3      150.74      161.43      4.06 o
   3   7  -3      103.30      108.98      3.57 o
   6   7  -3       43.53       45.96      2.11 o
   7   7  -3       95.31       98.16      1.95 o
   4   0  -2     1810.78     1902.12     19.16 o
   6   0  -2      244.04      258.39      8.77 o
   8   0  -2     1485.36     1447.38      9.91 o
  10   0  -2       53.84       47.91      1.95 o
  12   0  -2       16.41       15.43      6.01 o
   1   1  -2     5387.34     5425.29     92.09 o
   2   1  -2      651.42      613.42      4.71 o
   4   1  -2      483.98      533.51      8.77 o
   5   1  -2     3459.99     3752.28     27.61 o
   6   1  -2      119.36      106.62      6.42 o
   7   1  -2       86.99       89.16      6.50 o
   8   1  -2      158.85      155.85      7.53 o
   9   1  -2       33.18       35.77      1.66 o
  10   1  -2       50.89       48.48      1.95 o
  11   1  -2      218.42      209.02     10.72 o
  12   1  -2      175.26      175.33      5.97 o
  13   1  -2      123.14      148.89      4.79 o
   1   2  -2     1457.52     1437.31     18.35 o
   2   2  -2     5096.85     4917.71     23.71 o
   3   2  -2      251.80      243.39      9.91 o
   4   2  -2      497.16      487.21     10.07 o
   7   2  -2        3.58        7.31      4.55 o
   8   2  -2      471.30      445.21     11.59 o
   9   2  -2      679.24      650.56     25.87 o
  10   2  -2       89.57       89.32      2.76 o
  11   2  -2       75.06       86.24      3.74 o
  12   2  -2        4.79        7.03      2.12 o
  13   2  -2       35.24       27.77      3.41 o
   1   3  -2       73.11       81.08      3.39 o
   2   3  -2     3473.82     3507.14    108.33 o
   3   3  -2      529.19      564.22      9.32 o
   4   3  -2      529.44      522.47     19.65 o
   7   3  -2       50.67       55.25      3.83 o
   8   3  -2      402.62      416.39     49.87 o
   9   3  -2       22.75       22.75      1.70 o
  10   3  -2       35.97       38.89      1.99 o
  11   3  -2       37.99       42.56      2.23 o
  12   3  -2      381.41      492.01     41.50 o
   0   4  -2      718.10      705.50     16.73 o
   1   4  -2     1736.62     1726.07     28.42 o
   2   4  -2      263.22      288.48      8.61 o
   3   4  -2      631.56      623.81     20.46 o
   4   4  -2      202.49      183.85     13.16 o
   5   4  -2      736.07      728.24     19.89 o
   6   4  -2       52.61       48.72      2.48 o
   7   4  -2       41.53       49.42      6.37 o
   8   4  -2       46.46       44.53      5.29 o
   9   4  -2      819.27      872.71     66.43 o
  10   4  -2        1.23        1.49      0.77 o
  11   4  -2       57.58       61.54      2.11 o
   1   5  -2      736.52      769.98     19.81 o
   2   5  -2      459.53      436.01      4.95 o
   3   5  -2       91.24       92.33      2.30 o
   4   5  -2      608.38      597.82     12.77 o
   5   5  -2      536.16      527.50      8.38 o
   6   5  -2      425.95      402.55      7.07 o
   7   5  -2       86.92       88.50      3.02 o
   8   5  -2       86.11       90.70      3.96 o
   9   5  -2       15.59       15.58      1.05 o
  10   5  -2       33.80       37.73      1.39 o
  11   5  -2        2.35        4.29      1.71 o
   2   6  -2      873.03      870.21      8.14 o
   3   6  -2       50.61       48.61      2.34 o
   4   6  -2      337.36      329.16      4.80 o
   5   6  -2       60.89       60.06      2.67 o
   6   6  -2       51.99       52.68      3.96 o
   7   6  -2      244.37      257.13      4.40 o
   8   6  -2      300.87      303.98     11.65 o
   9   6  -2      132.92      129.69      8.93 o
   3   7  -2        5.24        4.71      1.95 o
   4   7  -2      163.74      163.80     11.53 o
   5   7  -2      598.24      609.52      6.98 o
   6   7  -2       38.81       41.09      2.11 o
   7   7  -2       24.98       25.17      1.46 o
   2   0  -1     1406.10     1265.00     11.04 o
   4   0  -1     2926.34     3141.62     26.15 o
   6   0  -1      385.61      422.59     11.86 o
   8   0  -1      666.30      745.13     18.03 o
  12   0  -1      438.04      456.85     12.34 o
   0   1  -1     1587.00     1589.32     10.07 o
   1   1  -1      885.38      842.00     14.70 o
   2   1  -1      588.84      514.02      5.51 o
   3   1  -1      724.27      821.30     10.39 o
   4   1  -1     1064.77     1199.55     14.94 o
   5   1  -1      315.50      310.70      6.68 o
   6   1  -1      189.64      210.60      6.10 o
   7   1  -1     1099.31     1192.94     15.51 o
   8   1  -1      210.18      230.19      7.18 o
   9   1  -1      523.05      515.99     19.56 o
  10   1  -1       23.76       25.40      2.50 o
  11   1  -1      222.89      212.44      4.54 o
  12   1  -1        3.84        4.87      5.03 o
  13   1  -1      135.29      146.06      4.19 o
   1   2  -1     2614.65     2617.57     26.15 o
   2   2  -1     1029.54      987.46      9.74 o
   3   2  -1     1385.91     1381.77     22.57 o
   4   2  -1      323.30      336.14      7.20 o
   5   2  -1      377.22      358.43      9.74 o
   6   2  -1     1065.71     1215.95     19.49 o
   8   2  -1       40.48       36.16      3.10 o
   9   2  -1      110.22      109.15      5.60 o
  10   2  -1      256.24      259.92     21.76 o
  11   2  -1      126.22      124.69      7.80 o
  12   2  -1       27.60       32.96      1.94 o
  13   2  -1       54.97       63.58      3.90 o
   0   3  -1     1467.53     1366.18     18.19 o
   1   3  -1      384.19      399.26     10.64 o
   2   3  -1     3358.38     3350.16     32.89 o
   3   3  -1       76.45       80.86      3.93 o
   4   3  -1      966.76     1013.28     14.20 o
   5   3  -1       38.26       35.82      3.38 o
   6   3  -1      826.32      791.25     18.51 o
   7   3  -1       72.54       72.46      4.60 o
   8   3  -1      169.84      153.25      6.31 o
   9   3  -1       28.08       32.11      2.16 o
  10   3  -1      206.16      208.69     18.33 o
  11   3  -1        8.43        8.42      0.97 o
  12   3  -1        7.62        9.10      1.91 o
   1   4  -1     1267.18     1250.64     15.52 o
   2   4  -1       28.55       24.82      3.65 o
   3   4  -1     1341.60     1375.34     37.52 o
   4   4  -1       88.26       91.11      6.01 o
   5   4  -1      677.36      703.88     25.50 o
   6   4  -1      407.96      413.02     32.04 o
   7   4  -1      177.37      176.47     14.72 o
   8   4  -1       46.16       44.00      5.02 o
   9   4  -1      154.61      155.21     10.46 o
  10   4  -1       27.77       29.28      1.73 o
  11   4  -1      140.78      159.55     12.92 o
  12   4  -1       19.62       20.91      3.82 o
   0   5  -1     1217.42     1268.24     26.47 o
   1   5  -1       33.90       38.95      6.25 o
   2   5  -1       82.62       94.30      6.33 o
   3   5  -1      506.48      514.09     11.35 o
   4   5  -1       89.81       92.04      3.12 o
   5   5  -1       65.64       60.83      3.12 o
   6   5  -1      273.12      279.14      9.28 o
   7   5  -1      180.16      185.79      6.59 o
   8   5  -1      338.72      368.58     17.93 o
   9   5  -1      229.49      243.96     23.00 o
  10   5  -1       39.63       42.07      1.41 o
  11   5  -1       74.49       84.10      3.82 o
   1   6  -1       26.63       27.69      1.43 o
   2   6  -1        4.44        7.01      1.78 o
   3   6  -1      217.95      218.23      4.71 o
   4   6  -1      357.54      372.88      9.84 o
   5   6  -1       71.10       76.33      2.79 o
   6   6  -1      241.16      250.61      5.48 o
   7   6  -1        8.76        9.36      1.63 o
   8   6  -1      156.05      155.54      6.80 o
   9   6  -1       49.08       58.63      4.39 o
  10   6  -1      147.17      137.70      3.65 o
   0   7  -1        4.16        3.74      1.79 o
   2   7  -1      110.12      120.21      2.49 o
   3   7  -1       32.89       36.48      1.75 o
   4   7  -1       83.34       83.78      2.49 o
   5   7  -1       83.39       89.55      3.32 o
   6   7  -1      116.85      123.37      2.69 o
   7   7  -1      216.35      222.82      5.85 o
   8   7  -1       10.17        2.60      0.81 o
   2   8  -1      163.98      155.10      3.25 o
   4   8  -1      137.12       82.18      2.11 o
   2   0   0       73.73       66.26      3.09 o
   4   0   0     1076.54     1109.41     16.40 o
   6   0   0     1765.05     1891.89     25.99 o
   8   0   0      328.82      331.80     12.67 o
  10   0   0      272.85      277.07      6.01 o
  12   0   0       38.66       38.00      6.17 o
   1   1   0       35.84       25.35      1.20 o
   2   1   0        7.32       10.29      1.32 o
   3   1   0    14869.05    16188.30     73.49 o
   4   1   0     4088.70     4296.86     38.33 o
   5   1   0       59.61       66.86      3.49 o
   6   1   0        0.16        5.15      1.99 o
   7   1   0      491.94      507.00     10.61 o
   8   1   0      252.42      250.15      7.98 o
   9   1   0      134.38      132.83      5.48 o
  10   1   0       59.66       72.38      2.52 o
  11   1   0      137.92      141.23      5.52 o
  12   1   0        0.07        2.48      1.55 o
  13   1   0       91.48      102.97      3.72 o
   0   2   0     2251.19     2416.79     18.68 o
   1   2   0     3774.45     3659.72     16.82 o
   2   2   0       91.56       75.96      4.22 o
   3   2   0       41.16       51.01      3.65 o
   4   2   0        2.27        2.63      1.69 o
   5   2   0      134.70      133.99     16.65 o
   6   2   0     1550.80     1743.23     24.52 o
   7   2   0     1617.78     1893.96     51.89 o
   8   2   0       34.43       27.73      1.38 o
   9   2   0        6.62        5.56      0.89 o
  10   2   0      178.37      182.25      5.85 o
  11   2   0      265.96      285.34      4.17 o
  12   2   0        5.68        6.01      1.09 o
  13   2   0       90.95      121.95     23.71 o
   1   3   0       14.68       14.39      2.84 o
   2   3   0      611.61      588.07      9.32 o
   3   3   0      179.13      196.52      6.01 o
   4   3   0     1648.86     1683.79     19.28 o
   5   3   0      104.35      115.89      5.54 o
   6   3   0        1.79        6.71      2.91 o
   7   3   0        4.16        4.33      2.38 o
   8   3   0      122.89      124.78      2.56 o
   9   3   0      105.66       96.70      2.77 o
  10   3   0     1056.73     1100.63      8.95 o
  11   3   0       92.99      110.64      3.96 o
  12   3   0       12.95       14.89      2.34 o
  13   3   0       19.35       14.94      2.44 o
   0   4   0       11.88       14.29      3.25 o
   1   4   0     1124.09     1071.23     44.18 o
   2   4   0      267.07      269.67      7.71 o
   3   4   0        3.24        3.19      2.30 o
   4   4   0        1.61        3.20      2.85 o
   5   4   0       30.11       31.04      3.76 o
   6   4   0       84.82       84.70      2.91 o
   7   4   0     1795.65     1802.51     41.90 o
   8   4   0      330.28      310.43      6.57 o
   9   4   0        1.19        2.05      1.05 o
  10   4   0        6.05        6.11      1.71 o
  11   4   0      159.41      206.43     12.42 o
  12   4   0        2.94        4.60      1.52 o
   1   5   0      163.72      163.95      6.99 o
   2   5   0      276.22      283.79      9.26 o
   3   5   0      931.35      874.17      6.13 o
   4   5   0     2469.06     2352.56     76.23 o
   5   5   0      487.82      476.20      6.25 o
   6   5   0       34.89       35.40      1.88 o
   7   5   0        5.99        8.06      1.45 o
   8   5   0       44.42       50.41      2.27 o
   9   5   0       34.94       37.61      2.35 o
  10   5   0      227.88      278.43     25.50 o
  11   5   0        2.66        4.89      1.52 o
   0   6   0     2947.34     2617.62     76.01 o
   1   6   0     1026.32      962.81     14.49 o
   2   6   0      261.43      257.87      4.15 o
   3   6   0      139.48      128.04      4.79 o
   4   6   0       94.27       89.63      2.40 o
   5   6   0       36.18       40.43      2.35 o
   6   6   0      338.66      356.40      7.45 o
   7   6   0      266.39      268.93      3.87 o
   8   6   0       15.68       18.32      3.78 o
   9   6   0      145.19      148.84      3.54 o
  10   6   0       25.64       25.93      2.19 o
   1   7   0       38.31       39.48      2.01 o
   2   7   0      343.96      327.96      4.53 o
   3   7   0     1412.34     1365.20      8.60 o
   4   7   0       21.90       23.78      1.41 o
   5   7   0       58.68       60.90      2.56 o
   6   7   0      250.19      235.98     11.21 o
   7   7   0      182.28      185.58      4.29 o
   8   7   0       11.38       10.12      6.98 o
   0   8   0      678.72      622.35      6.98 o
   1   8   0        0.19        0.27      0.97 o
   2   8   0      136.13      116.89      5.20 o
   3   8   0        9.27        7.23      1.62 o
   4   8   0       82.77       75.15      6.58 o
   5   8   0       94.42       68.88      1.84 o
   2   0   1     1303.93     1273.93     12.99 o
   4   0   1     2919.13     3115.80     28.26 o
   6   0   1      398.76      439.96     13.16 o
   8   0   1      646.47      717.68     19.16 o
  10   0   1      588.77      593.59     12.75 o
  12   0   1      435.01      423.56     11.21 o
   0   1   1     1599.56     1594.03     11.37 o
   1   1   1      664.69      680.22     22.87 o
   2   1   1      698.66      618.15     11.69 o
   3   1   1      734.91      845.84     13.32 o
   4   1   1     1042.59     1176.81     17.38 o
   5   1   1      348.21      341.73      7.80 o
   6   1   1      171.53      192.45      9.42 o
   7   1   1     1121.20     1234.62     17.16 o
   8   1   1      206.25      206.67     11.94 o
   9   1   1      527.27      552.99     20.72 o
  10   1   1       17.64       17.63      1.53 o
  11   1   1      207.48      221.88      9.77 o
  12   1   1        3.73        5.12      1.53 o
  13   1   1      142.16      141.78      5.52 o
   1   2   1     2718.04     2613.51     32.91 o
   2   2   1     1065.72      976.07     13.80 o
   3   2   1     1327.63     1380.14     18.19 o
   4   2   1      302.09      307.76      9.58 o
   5   2   1      368.63      337.78      7.04 o
   6   2   1     1077.33     1235.65     17.30 o
   7   2   1      311.33      375.39      9.79 o
   8   2   1       47.62       41.45      1.99 o
   9   2   1      107.08      108.56     10.51 o
  10   2   1      254.38      266.12     20.08 o
  11   2   1      128.10      125.94      3.24 o
  12   2   1       27.18       30.68      1.65 o
   0   3   1     1403.91     1341.00     19.00 o
   1   3   1      429.34      429.61     11.51 o
   2   3   1     3339.35     3302.89     31.67 o
   3   3   1       86.68       87.13      4.31 o
   4   3   1      994.97     1038.83     14.61 o
   5   3   1       35.88       30.42      3.45 o
   6   3   1      812.74      824.71     21.60 o
   7   3   1       64.74       66.16      3.18 o
   8   3   1      160.02      135.50      5.17 o
   9   3   1       29.24       31.46      1.51 o
  10   3   1      227.57      237.66      8.23 o
  11   3   1        9.69       10.37      2.57 o
  12   3   1        6.40        7.03      1.01 o
   1   4   1     1283.40     1274.32     20.95 o
   2   4   1       26.93       22.12      6.01 o
   3   4   1     1337.78     1381.44     25.17 o
   4   4   1       80.67       88.43      5.15 o
   5   4   1      707.01      734.53     15.35 o
   6   4   1      373.87      385.85     20.47 o
   7   4   1      206.07      206.54      4.76 o
   8   4   1       49.51       49.82      1.68 o
   9   4   1      134.71      139.38     19.19 o
  10   4   1       37.11       39.30      2.84 o
  11   4   1      132.70      142.06     14.63 o
  12   4   1       24.19       24.52      2.11 o
   0   5   1     1222.34     1227.16     25.99 o
   1   5   1       37.00       39.02      3.56 o
   2   5   1      107.24      108.33      8.77 o
   3   5   1      487.38      457.93      9.05 o
   4   5   1       89.35       89.89      2.06 o
   5   5   1       86.76       78.01      2.53 o
   6   5   1      229.34      239.09     18.29 o
   7   5   1      199.98      208.71      7.88 o
   8   5   1      347.90      401.34     38.98 o
   9   5   1      217.97      240.94     43.20 o
  10   5   1       34.51       40.20      2.95 o
  11   5   1       75.29       86.06      3.74 o
   1   6   1       19.15       19.47      1.03 o
   2   6   1        3.02        2.48      1.05 o
   3   6   1      176.28      172.05      2.53 o
   4   6   1      386.94      392.23      5.55 o
   5   6   1       63.09       73.35      2.10 o
   6   6   1      244.92      262.87      3.78 o
   7   6   1        4.87        4.62      3.47 o
   8   6   1      161.34      166.99     10.48 o
   9   6   1       55.68       56.94      2.52 o
   0   7   1        0.13        0.18      1.36 o
   1   7   1      155.82      151.21      2.21 o
   2   7   1      111.37      112.02      2.91 o
   3   7   1       36.05       35.90      1.91 o
   4   7   1       85.97       85.07      2.44 o
   5   7   1       89.33      103.51      3.62 o
   6   7   1      118.21      125.05      5.52 o
   7   7   1      220.42      207.40      6.66 o
   8   7   1        6.58        5.03      1.06 o
   1   8   1      189.11      184.79      2.52 o
   2   8   1      165.92      154.61      2.64 o
   3   8   1      114.91      112.20      1.88 o
   4   8   1      108.93       93.55      4.06 o
   5   8   1       25.78       24.06      1.29 o
   0   0   2     3176.76     2634.94     53.27 o
   2   0   2     6125.56     7010.67     32.64 o
   4   0   2     1792.72     1902.12     23.22 o
   6   0   2      239.11      247.35     10.39 o
   8   0   2     1510.09     1563.18     11.53 o
  10   0   2       46.71       44.13      2.55 o
  12   0   2       13.97       11.21      2.27 o
   1   1   2     5502.69     5474.33     56.56 o
   2   1   2      590.79      603.07      9.83 o
   3   1   2      186.02      198.21      4.05 o
   4   1   2      512.41      554.79     20.94 o
   5   1   2     3417.84     3810.58     37.19 o
   6   1   2      140.14      144.01      5.91 o
   7   1   2       88.27       95.65      5.22 o
   8   1   2      145.31      148.49      7.89 o
   9   1   2       32.26       40.28      3.60 o
  10   1   2       52.99       52.92      1.91 o
  11   1   2      215.73      211.57      5.00 o
  12   1   2      175.41      192.13      4.39 o
   0   2   2     1649.36     1485.64     26.72 o
   1   2   2     1450.91     1372.58     29.93 o
   2   2   2     5042.00     4933.97     30.37 o
   3   2   2      312.61      294.24     11.53 o
   4   2   2      554.77      578.46     12.07 o
   5   2   2     1143.53     1242.13     17.60 o
   6   2   2      190.57      207.06      8.45 o
   7   2   2        1.41        0.05      3.26 o
   8   2   2      431.08      410.57     45.25 o
   9   2   2      687.03      611.19     92.57 o
  10   2   2       93.45       94.36      3.09 o
  11   2   2       83.04       87.44      3.17 o
  12   2   2        6.19        6.76      2.27 o
  13   2   2       35.60       48.72      4.22 o
   1   3   2       72.35       75.57      3.82 o
   2   3   2     3437.72     3312.65     90.99 o
   3   3   2      517.32      529.12     17.05 o
   4   3   2      490.59      495.82     18.76 o
   5   3   2      294.58      281.06      7.09 o
   6   3   2     1504.78     1575.66     20.75 o
   7   3   2       48.76       49.59      3.74 o
   8   3   2      448.20      462.21      9.74 o
   9   3   2       28.55       24.44      3.98 o
  10   3   2       25.99       24.20      4.39 o
  11   3   2       43.33       48.52      1.90 o
  12   3   2      360.06      455.37     70.65 o
   0   4   2      751.69      773.87     18.03 o
   1   4   2     1683.38     1692.97     21.36 o
   2   4   2      264.77      279.24     11.29 o
   3   4   2      616.54      610.62     18.11 o
   4   4   2      219.08      197.65      8.45 o
   5   4   2      775.77      736.21      7.20 o
   6   4   2       45.00       48.10      3.63 o
   7   4   2       49.03       55.01     12.99 o
   8   4   2       42.59       38.33      4.55 o
   9   4   2      800.58      885.15     87.81 o
  10   4   2        0.72        0.85      3.08 o
  11   4   2       67.78       67.82      1.74 o
  12   4   2        0.77        1.95      2.44 o
   1   5   2      763.13      750.24     19.98 o
   2   5   2      458.33      419.77     16.10 o
   3   5   2       98.36       94.99      1.48 o
   4   5   2      664.61      648.53     12.81 o
   5   5   2      474.72      541.96     15.43 o
   7   5   2       99.40      109.30      5.52 o
   8   5   2       90.40       92.41      5.85 o
   9   5   2       13.89       15.97      3.32 o
  10   5   2       30.59       32.72      1.32 o
  11   5   2        3.25        1.66      1.40 o
   0   6   2       11.29       10.19      1.46 o
   1   6   2      362.35      331.00      3.75 o
   2   6   2      825.32      783.31     15.20 o
   3   6   2       50.18       48.86      1.52 o
   4   6   2      367.11      351.50      4.09 o
   5   6   2       65.84       71.10      2.92 o
   6   6   2       55.03       55.45      8.53 o
   7   6   2      241.34      242.48      7.31 o
   8   6   2      302.21      327.51     15.02 o
   1   7   2      546.12      531.64      3.85 o
   2   7   2      107.14      101.97      2.13 o
   3   7   2        9.02        8.01      1.55 o
   4   7   2      149.93      157.25      3.33 o
   5   7   2      601.66      622.67      8.45 o
   6   7   2       39.66       37.64      2.09 o
   7   7   2       22.53       22.41      1.87 o
   8   7   2        8.23        5.90      2.11 o
   0   8   2       79.38       74.22      2.92 o
   1   8   2       26.02       27.67      1.55 o
   2   8   2      512.45      478.00     14.94 o
   3   8   2       26.76       26.27      1.29 o
   4   8   2       62.56       63.02      1.98 o
   5   8   2       42.55       35.81      1.40 o
   2   0   3     3646.30     3668.81     72.92 o
   4   0   3     2539.60     2653.26     28.58 o
   6   0   3     1744.69     1877.44     29.23 o
   8   0   3      439.96      445.16     16.24 o
  10   0   3      126.22      125.87      4.22 o
  12   0   3      363.07      358.43      6.17 o
   0   1   3     2508.27     2333.41     71.52 o
   1   1   3     2251.92     2186.28     22.29 o
   2   1   3     2461.88     2430.21     37.87 o
   3   1   3      357.79      351.68      7.48 o
   4   1   3      260.08      288.50      8.85 o
   5   1   3      983.24      944.08     19.49 o
   6   1   3        8.94        9.73      2.41 o
   7   1   3      343.42      319.88      9.36 o
   8   1   3      193.53      189.23     10.78 o
   9   1   3      696.42      681.14     12.18 o
  10   1   3       19.12       22.72      1.68 o
  11   1   3      137.07      145.52      4.06 o
  12   1   3        3.16        2.76      1.79 o
   1   2   3     1421.67     1317.62     20.74 o
   2   2   3      546.64      503.56      5.64 o
   3   2   3      695.14      677.70     10.06 o
   4   2   3      126.63      120.33      5.70 o
   5   2   3     1933.87     1929.99     21.51 o
   6   2   3       87.01       87.23      4.93 o
   7   2   3      141.60      136.11      4.25 o
   8   2   3      209.17      202.67     11.07 o
   9   2   3       18.20       16.37      2.52 o
  10   2   3      136.69      141.04      3.41 o
  11   2   3      100.20      113.29      3.98 o
  12   2   3      244.48      264.56      4.39 o
  13   2   3       17.33       19.81      3.09 o
   0   3   3      463.52      422.19     12.10 o
   1   3   3       25.99       30.46      2.12 o
   2   3   3     1277.47     1177.03     28.91 o
   3   3   3        8.63        9.29      1.62 o
   4   3   3      683.25      692.16     10.45 o
   5   3   3       71.76       78.54      4.88 o
   6   3   3      369.98      355.67     20.52 o
   7   3   3       97.87       97.67      3.44 o
   8   3   3      847.17      844.52     13.16 o
   9   3   3       46.00       46.61      4.87 o
  10   3   3       76.42       86.56      5.85 o
  11   3   3        2.91        1.87      1.32 o
  12   3   3       20.55       16.63      1.25 o
   1   4   3      926.08      926.81     28.83 o
   2   4   3       15.75       15.04      2.53 o
   3   4   3      382.95      373.48      9.86 o
   4   4   3       73.70       73.75      5.05 o
   5   4   3      900.93      844.57     11.00 o
   6   4   3       11.29       14.35      5.49 o
   8   4   3       52.53       52.53     10.31 o
   9   4   3      101.69      102.63      7.55 o
  10   4   3       78.23       89.20      4.25 o
  11   4   3      224.61      231.07      4.71 o
   0   5   3      647.70      623.18     15.81 o
   1   5   3        4.84        5.80      1.26 o
   2   5   3      828.24      782.31     19.62 o
   3   5   3       33.27       37.10      1.60 o
   4   5   3      198.06      187.23      3.26 o
   5   5   3      195.72      192.73     16.08 o
   6   5   3      105.74      105.73      8.45 o
   7   5   3      135.79      143.92      6.31 o
   8   5   3      349.01      342.42      5.68 o
   9   5   3      117.20      110.92      4.71 o
  10   5   3       39.15       36.65      1.32 o
   1   6   3      189.45      180.24      2.33 o
   2   6   3      323.15      295.68      2.95 o
   3   6   3      350.79      344.53      6.10 o
   4   6   3      268.49      274.35      3.67 o
   5   6   3      275.93      290.28      3.57 o
   6   6   3      221.99      257.42      6.98 o
   7   6   3       18.72       15.92      3.41 o
   0   7   3      513.16      506.86      5.22 o
   1   7   3      350.33      345.10      3.06 o
   2   7   3      155.71      156.65      2.15 o
   3   7   3      110.00      111.47      2.59 o
   4   7   3       22.38       25.16      1.09 o
   5   7   3      153.10      156.99      4.39 o
   6   7   3       45.19       47.35      2.03 o
   7   7   3      103.24       92.85      2.07 o
   1   8   3      116.19      106.22      3.41 o
   2   8   3      152.24      146.82      2.40 o
   3   8   3      138.93      141.51      3.25 o
   4   8   3      131.67      121.46      2.22 o
   0   0   4     3290.74     2565.40     25.66 o
   2   0   4     2228.79     2197.69     32.89 o
   4   0   4      778.96      789.47     16.57 o
   6   0   4     1594.50     1692.13     28.91 o
   8   0   4      183.01      172.72      6.79 o
  10   0   4      177.20      183.85      4.87 o
  12   0   4       26.67       23.22      2.11 o
   1   1   4     1029.50      991.00     13.94 o
   2   1   4      258.96      250.99      3.56 o
   3   1   4     2308.05     2315.72     18.07 o
   4   1   4      118.67      125.14      5.44 o
   5   1   4      219.93      224.71      7.12 o
   6   1   4      353.04      359.03     20.63 o
   7   1   4      310.17      264.94     11.23 o
   8   1   4       14.54       10.60      2.78 o
   9   1   4      272.12      250.43      8.61 o
  10   1   4      160.61      160.07      4.14 o
  12   1   4        0.58        1.14      1.30 o
   0   2   4     2522.49     2307.63     14.55 o
   1   2   4      766.79      731.33      8.37 o
   2   2   4      110.41      122.52      3.52 o
   3   2   4      331.49      324.90      7.24 o
   4   2   4      416.42      384.88     14.21 o
   5   2   4        4.42        3.40      2.81 o
   6   2   4      417.35      442.34     25.58 o
   7   2   4      594.02      527.28      6.52 o
   8   2   4      260.05      244.70      5.07 o
   9   2   4       85.38       72.13      6.09 o
  10   2   4       72.72       77.81      2.71 o
  11   2   4      184.06      184.66      4.06 o
  12   2   4        0.34        0.49      1.30 o
   1   3   4       39.26       33.52      2.11 o
   2   3   4      434.37      434.25      7.51 o
   3   3   4      361.09      367.81      9.23 o
   4   3   4     1726.89     1546.31     16.09 o
   5   3   4      141.11      151.24      6.66 o
   6   3   4       29.41       31.46      3.03 o
   7   3   4       23.56       20.14      4.06 o
   9   3   4        4.28        3.41      4.55 o
  11   3   4       16.72       22.52      3.00 o
  12   3   4       85.75       85.26      1.95 o
   0   4   4      182.09      185.63      9.58 o
   1   4   4     1235.39     1143.15     22.41 o
   2   4   4      137.41      150.20      6.26 o
   3   4   4       34.48       33.40      3.67 o
   4   4   4      264.83      249.70      6.34 o
   5   4   4       32.28       29.30      2.34 o
   6   4   4       43.39       32.81      4.22 o
   7   4   4      770.26      842.98     63.26 o
   8   4   4       13.40       10.93      3.49 o
   9   4   4       88.09       85.10      5.20 o
  10   4   4        9.18        8.82      1.21 o
  11   4   4      200.13      182.06      2.76 o
   1   5   4      406.48      381.82      5.87 o
   2   5   4      226.86      233.09      5.22 o
   3   5   4      508.86      502.22     10.48 o
   4   5   4      572.17      565.85     13.40 o
   5   5   4        2.20        3.17      1.26 o
   7   5   4      229.04      242.31      6.33 o
   0   6   4      782.62      835.56      6.63 o
   1   6   4      117.27      129.94      2.03 o
   2   6   4      228.51      232.96      2.56 o
   3   6   4       65.82       60.03      1.53 o
   4   6   4      330.72      336.43      5.04 o
   5   6   4       42.11       44.01      2.11 o
   6   6   4      290.83      306.00     17.05 o
   7   6   4      151.78      146.68      2.07 o
   1   7   4      148.15      156.70      2.10 o
   2   7   4       22.05       26.63      1.16 o
   3   7   4      468.67      492.98     10.64 o
   4   7   4       61.67       62.67      1.45 o
   5   7   4      115.16      113.49      4.39 o
   6   7   4       93.93       92.57      3.74 o
   0   8   4      419.38      411.54      5.20 o
   1   8   4        2.25        3.51      0.71 o
   2   8   4       37.65       36.38      1.38 o
   3   8   4       86.14       73.67      2.19 o
   2   0   5      879.83      980.75     46.45 o
   4   0   5     1226.30     1242.91     21.11 o
   6   0   5      198.26      223.47     11.04 o
   8   0   5       46.17       47.59      2.60 o
  10   0   5      948.87      898.77      9.91 o
   0   1   5      267.40      257.93      6.75 o
   1   1   5     1300.73     1469.00     12.72 o
   2   1   5      230.24      239.69      9.38 o
   3   1   5       46.73       47.51      2.91 o
   4   1   5        9.04       10.97      2.30 o
   5   1   5      155.06      133.17      5.73 o
   6   1   5      402.14      353.89     13.64 o
   7   1   5     1279.21     1073.63     48.50 o
   8   1   5       56.32       47.19      2.63 o
   9   1   5      110.79      110.65      9.18 o
  10   1   5       44.53       42.32      4.79 o
  12   1   5        3.14        3.09      1.30 o
   1   2   5      313.08      290.19      4.91 o
   2   2   5      241.23      221.16      5.84 o
   3   2   5     1806.74     1770.57     30.37 o
   4   2   5     1757.46     1728.21     52.86 o
   5   2   5      363.50      350.49     18.92 o
   6   2   5       22.81       26.27      2.84 o
   7   2   5      100.28       75.29      3.09 o
   8   2   5       89.66       78.93      6.17 o
   9   2   5      103.88       92.09      6.17 o
  10   2   5      134.50      138.05      3.57 o
  11   2   5       45.99       48.24      2.27 o
  12   2   5       39.76       32.97      1.46 o
   0   3   5     5498.40     5422.89    185.79 o
   1   3   5      447.68      443.86      6.85 o
   2   3   5      385.11      393.78     49.78 o
   3   3   5       38.99       38.81      3.62 o
   4   3   5      275.26      271.87      4.81 o
   5   3   5       10.36        5.67      3.10 o
   7   3   5      118.91      102.32      6.17 o
   8   3   5      192.15      176.70      7.31 o
   9   3   5       36.25       33.29      4.55 o
  11   3   5        8.73        7.96      1.14 o
   1   4   5       93.49       96.55      4.42 o
   2   4   5      197.39      194.78      3.78 o
   3   4   5     2147.78     2145.32     20.68 o
   4   4   5      148.10      140.09      8.90 o
   5   4   5      171.87      162.26      6.33 o
   6   4   5       47.42       38.49      4.79 o
   7   4   5      205.80      224.12      5.03 o
   8   4   5       61.56       51.97      4.87 o
   0   5   5      947.84      915.59      6.44 o
   1   5   5      106.99      107.92      2.02 o
   2   5   5      126.49      125.50      1.87 o
   3   5   5        3.59        3.49      1.00 o
   4   5   5       33.62       38.00      1.52 o
   5   5   5      167.62      161.60      4.22 o
   1   6   5       13.95       13.78      1.06 o
   2   6   5      100.58       96.22      1.76 o
   3   6   5      290.36      298.28      5.27 o
   4   6   5      192.40      199.59      3.14 o
   5   6   5      108.44      112.06      2.76 o
   6   6   5       24.26       25.59      1.87 o
   7   6   5       31.46       29.07      1.14 o
   0   7   5      140.29      146.30      2.75 o
   1   7   5      216.25      218.42      3.16 o
   2   7   5       48.38       55.78      1.29 o
   3   7   5       43.59       44.67      2.56 o
   4   7   5       19.56       19.16      1.30 o
   5   7   5        7.11        8.74      0.88 o
   1   8   5       70.91       54.57      1.46 o
   0   0   6      640.36      734.90     18.03 o
   2   0   6     2370.63     2408.50    107.60 o
   6   0   6      144.14      138.70      8.93 o
   8   0   6      267.58      256.12      5.20 o
  10   0   6      202.73      188.39      4.55 o
   1   1   6      975.58      924.04     12.04 o
   2   1   6      127.71      136.63      7.41 o
   3   1   6      444.06      445.87     10.06 o
   4   1   6       16.89       19.72      4.79 o
   5   1   6      765.48      725.70     14.19 o
   6   1   6      572.22      550.40     17.54 o
   8   1   6       43.45       45.07      4.55 o
   9   1   6        5.44        6.77      1.32 o
  10   1   6       17.71       18.84      1.79 o
  11   1   6       86.02       81.85      2.60 o
   0   2   6      320.42      317.99     13.32 o
   1   2   6      100.31       76.99      9.83 o
   2   2   6      168.45      144.51      4.32 o
   3   2   6      444.04      373.56     27.20 o
   4   2   6      170.85      167.00      4.22 o
   5   2   6      124.26      124.28      7.23 o
   9   2   6      385.74      411.54      5.68 o
  10   2   6        5.99        7.80      1.46 o
  11   2   6       69.08       68.54      2.11 o
   1   3   6       11.55       12.95      1.84 o
   2   3   6       35.89       35.14      4.22 o
   3   3   6       28.11       28.57      1.83 o
   4   3   6      281.32      260.96      8.70 o
   5   3   6        5.94        3.90      2.76 o
   6   3   6      372.08      317.67      7.31 o
   7   3   6        4.09        5.20      2.60 o
   9   3   6       33.78       28.58      2.11 o
   0   4   6      119.35      125.22      3.09 o
   1   4   6       47.88       50.22      2.06 o
   2   4   6       65.71       67.20      1.45 o
   3   4   6      104.65      106.90      2.48 o
   4   4   6       70.45       77.79      3.74 o
   5   4   6      223.37      257.58      6.01 o
   6   4   6       81.38       87.54      3.90 o
   7   4   6      170.87      163.71      4.22 o
   8   4   6       22.66       22.25      1.79 o
  10   4   6        7.14        4.71      0.81 o
   1   5   6      251.56      276.04      6.68 o
   2   5   6      255.69      276.16      3.14 o
   3   5   6      172.37      174.48      3.09 o
   4   5   6       77.17       76.17      2.92 o
   8   5   6       48.56       48.40      1.46 o
   9   5   6        3.09        1.46      0.65 o
   0   6   6      207.38      226.89      4.22 o
   1   6   6      263.74      293.91      5.72 o
   2   6   6      448.03      481.23      5.24 o
   3   6   6       21.45       30.09      1.71 o
   4   6   6      164.92      177.67      3.41 o
   5   6   6       22.26       23.71      1.46 o
   6   6   6       53.98       58.95      1.62 o
   7   6   6       55.32       46.94      1.14 o
   1   7   6      252.02      261.58      2.93 o
   2   7   6       20.18       22.13      1.20 o
   3   7   6      120.07      121.97      2.44 o
   4   7   6      142.15      132.36      2.27 o
   2   0   7      977.67     1029.78     27.69 o
   4   0   7      131.50      111.09      3.50 o
   0   1   7       21.83       20.95      3.50 o
   1   1   7      628.62      676.37     11.01 o
   2   1   7      411.13      436.49      9.42 o
   3   1   7      289.16      283.06     11.40 o
   4   1   7      215.28      213.78      5.91 o
  11   1   7       27.10       17.38      1.14 o
   1   2   7      858.76      885.95     37.47 o
   2   2   7      243.33      228.79      4.08 o
   3   2   7      133.76      135.37      6.18 o
   5   2   7      493.46      486.25      8.12 o
   8   2   7       48.03       47.59      2.27 o
   9   2   7        0.37        1.95      1.95 o
  10   2   7        0.34        1.14      1.14 o
   0   3   7      884.09      940.49     10.37 o
   1   3   7      217.12      234.09     10.23 o
   2   3   7     1055.09     1130.84      8.55 o
   3   3   7       60.25       74.96      2.70 o
   5   3   7       22.90       20.46      3.09 o
   6   3   7        5.23        3.74      2.60 o
   7   3   7       45.77       48.88      3.25 o
   8   3   7      412.45      391.24      6.33 o
   9   3   7       53.56       48.07      2.11 o
   1   4   7      818.61      843.69      4.93 o
   2   4   7       30.29       33.64      1.38 o
   4   4   7       36.67       38.98      3.09 o
   6   4   7        8.77       10.56      2.27 o
   7   4   7       16.26       16.40      1.95 o
   8   4   7       27.03       23.06      1.62 o
   0   5   7       55.90       61.55      2.44 o
   1   5   7       46.33       50.22      1.61 o
   2   5   7      700.25      757.80      5.28 o
   3   5   7       63.82       53.59      2.44 o
   4   5   7       84.72       82.99      2.60 o
   5   5   7       88.67      101.99      2.76 o
   6   5   7       96.70      100.53      2.44 o
   7   5   7       37.93       35.40      1.46 o
   8   5   7      159.65      123.75      1.62 o
   1   6   7       47.35       54.57      2.27 o
   2   6   7      180.05      194.97     12.59 o
   3   6   7      116.95      133.82      2.92 o
   4   6   7       12.52       17.05      1.30 o
   5   6   7      183.18      191.48      2.76 o
   6   6   7      210.93      201.87      2.27 o
   0   7   7      204.94      199.76      3.09 o
   1   7   7       92.45       89.00      1.49 o
   2   7   7       11.91       13.16      1.14 o
   3   7   7       58.84       47.10      1.30 o
   0   0   8      614.73      673.34     20.46 o
   2   0   8      192.68      168.74     11.04 o
   4   0   8      237.25      228.02      5.20 o
  10   0   8       71.93       55.22      1.95 o
   1   1   8      217.92      243.94     13.32 o
   2   1   8       12.17        9.51      1.79 o
   3   1   8      464.45      426.48      7.96 o
   4   1   8       21.79       22.90      2.60 o
  10   1   8       74.58       60.25      1.95 o
   0   2   8      389.32      467.74      6.98 o
   1   2   8       66.10       61.30      3.25 o
   2   2   8      294.42      327.93      4.92 o
   3   2   8        1.86        3.33      1.72 o
   4   2   8       21.50       20.95      2.35 o
   5   2   8      130.85      150.88      4.87 o
   7   2   8      283.26      282.59      6.33 o
   8   2   8      135.09      123.92      3.90 o
   9   2   8       50.76       41.41      2.11 o
   1   3   8       48.12       50.73      2.58 o
   2   3   8      211.71      274.14      6.01 o
   3   3   8       31.87       41.23      2.30 o
   4   3   8      451.27      483.00     16.65 o
   5   3   8       55.21       66.75      3.74 o
   6   3   8      117.25      122.62      4.22 o
   7   3   8        2.57        4.87      1.95 o
   8   3   8       63.84       57.01      2.27 o
   9   3   8        3.29        1.62      0.81 o
   0   4   8      135.04      163.71      3.25 o
   1   4   8      222.60      245.74      9.87 o
   2   4   8      141.12      141.09      5.12 o
   4   4   8       55.27       74.06      3.41 o
   6   4   8        3.68        4.22      1.79 o
   8   4   8        6.24        3.41      0.65 o
   1   5   8      124.59      151.20      3.09 o
   2   5   8       99.70      120.02      2.76 o
   3   5   8      128.66      152.66      3.09 o
   4   5   8       61.08       70.00      2.11 o
   5   5   8      144.54      156.72      2.76 o
   0   6   8      159.71      173.78      2.92 o
   1   6   8       51.42       54.08      1.95 o
   2   6   8      104.73      115.63      2.44 o
   3   6   8        2.74        2.92      0.97 o
   4   6   8       73.08       80.88      1.62 o
   2   0   9      397.29      400.01      7.47 o
   4   0   9      807.93      798.07      9.09 o
   8   0   9      162.44      143.73      3.57 o
   1   1   9      644.81      656.45     10.07 o
   2   1   9       25.44       20.77      2.65 o
   3   1   9        2.66        2.11      1.17 o
   4   1   9       87.98       97.89      5.93 o
   5   1   9       10.07        9.19      1.71 o
   6   1   9       71.47       63.83      3.41 o
   8   1   9       19.82       19.49      1.79 o
   9   1   9        2.27        2.11      0.81 o
   1   2   9       95.10      108.81      4.87 o
   2   2   9       69.31       75.34      2.92 o
   3   2   9      579.30      676.37      6.48 o
   4   2   9      276.38      305.25      5.03 o
   5   2   9       21.00       19.81      2.44 o
   6   2   9        5.98        5.52      2.11 o
   7   2   9      116.70      108.00      3.25 o
   8   2   9        7.01        6.17      1.30 o
   0   3   9      878.47      925.24     11.04 o
   1   3   9       19.62       21.30      3.49 o
   2   3   9       19.29       16.89      2.60 o
   3   3   9        5.94        6.20      1.45 o
   4   3   9      131.01      183.68      4.71 o
   5   3   9        6.55       12.83      2.11 o
   7   3   9       58.76       56.68      2.11 o
   1   4   9       44.39       31.80      1.71 o
   3   4   9      562.48      653.37      5.52 o
   4   4   9        2.37        2.92      1.14 o
   5   4   9       19.96       19.81      1.14 o
   6   4   9       81.96       80.39      1.62 o
   4   5   9       33.09       35.89      1.30 o
   2   0  10      202.71      211.78      5.52 o
   4   0  10       87.94       73.08      2.92 o
   1   1  10       87.00       90.59     12.34 o
   2   1  10       21.54       16.08      2.11 o
   3   1  10      272.68      328.23      6.17 o
   4   1  10       87.56       94.83      7.55 o
   5   1  10      188.34      174.75      3.74 o
   6   1  10       10.45       10.07      1.46 o
   7   1  10       34.10       29.56      1.46 o
   0   2  10      119.28      155.42      5.03 o
   1   2  10       71.11       80.88      4.06 o
   2   2  10       82.11       80.07      3.90 o
   3   2  10        7.52        7.86      2.84 o
   4   2  10        9.25        9.91      1.79 o
   5   2  10       73.91       83.15      2.76 o
   6   2  10      109.24      101.67      2.60 o
   1   3  10        4.37        3.97      1.43 o
   2   3  10      132.04      115.09     23.22 o
   2   0  11      145.74      129.93      3.57 o
   0   1  11        3.59        3.97      2.35 o
   1   1  11      102.57      122.74      5.93 o
   2   1  11       47.86       54.31      4.55 o
   3   1  11       57.82       53.98      1.83 o
   4   1  11       32.35       20.30      1.95 o
   5   1  11       79.08       41.41      1.95 o
   1   2  11      152.58      178.81      4.06 o
   2   2  11       88.14       87.72     19.33 o
   3   2  11        2.45        3.25      1.46 o
   0   3  11       13.23        7.63      1.46 o
   0   0  12      296.87      136.26      2.60 o
   2   0  12      156.34       96.31      2.27 o
   1   1  12      126.44       93.66     24.69 o
 
